# Supplementary material for: Photosynthetic Traits of Páramo Plants Subjected to Short-Term Warming in OTC Chambers
Source: Plants (Basel). 2022 Nov 15;11(22):3110. doi: 10.3390/plants11223110 (PMC9695496; doi:10.3390/plants11223110)
Supplement: Supplementary file 1 [file plants-11-03110-s001.zip]

Archive with 1 entries (1 files):
- plants-1981193-supplementary.pdf
